# Supplementary material for: Multigene Phylogeny Reveals Endophytic Xylariales Novelties from Dendrobium Species from Southwestern China and Northern Thailand
Source: J Fungi (Basel). 2022 Feb 28;8(3):248. doi: 10.3390/jof8030248 (PMC8955275; doi:10.3390/jof8030248)
Supplement: Supplementary file 1 [file jof-08-00248-s001.zip]

Archive with 1 entries (1 files):
- jof-1587243-supplementary.pdf
